# Supplementary material for: Diel leaf growth of soybean: a novel method to analyze two-dimensional leaf expansion in high temporal resolution based on a marker tracking approach (Martrack Leaf)
Source: Plant Methods. 2013 Jul 25;9:30. doi: 10.1186/1746-4811-9-30 (PMC3750653; doi:10.1186/1746-4811-9-30)
Supplement: Additional file 2 — Software package Martrack for Linux. [file 1746-4811-9-30-S2.zip]

Archive with 8 entries (8 files):
- Martrack_Leaf0_1_Linux/Martrack Leaf Manual.pdf
- Martrack_Leaf0_1_Linux/Martrack_Leaf_readme.txt
- Martrack_Leaf0_1_Linux/Martrack_Leaf0_1
- Martrack_Leaf0_1_Linux/readme.txt
- Martrack_Leaf0_1_Linux/run_Martrack_Leaf0_1.sh
- Martrack_Leaf0_1_Linux/run_ShowFig.sh
- Martrack_Leaf0_1_Linux/ShowFig
- Martrack_Leaf0_1_Linux/ShowFig_readme.txt
