# Supplementary material for: Diel leaf growth of soybean: a novel method to analyze two-dimensional leaf expansion in high temporal resolution based on a marker tracking approach (Martrack Leaf)
Source: Plant Methods. 2013 Jul 25;9:30. doi: 10.1186/1746-4811-9-30 (PMC3750653; doi:10.1186/1746-4811-9-30)
Supplement: Additional file 2 — Software package Martrack for Linux. [file 1746-4811-9-30-S2.zip › Martrack_Leaf0_1_Linux/run_ShowFig.sh]

#!/bin/sh
# script for execution of deployed applications
#
# Sets up the MCR environment for the current $ARCH and executes 
# the specified command.
#
exe_name=$0
exe_dir=`dirname "$0"`
echo "------------------------------------------"
if [ "x$1" = "x" ]; then
  echo Usage:
  echo    $0 \<deployedMCRroot\> args
else
  echo Setting up environment variables
  MCRROOT="$1"
  echo ---
  LD_LIBRARY_PATH=.:${MCRROOT}/runtime/glnxa64 ;
  LD_LIBRARY_PATH=${LD_LIBRARY_PATH}:${MCRROOT}/bin/glnxa64 ;
  LD_LIBRARY_PATH=${LD_LIBRARY_PATH}:${MCRROOT}/sys/os/glnxa64;
	MCRJRE=${MCRROOT}/sys/java/jre/glnxa64/jre/lib/amd64 ;
	LD_LIBRARY_PATH=${LD_LIBRARY_PATH}:${MCRJRE}/native_threads ; 
	LD_LIBRARY_PATH=${LD_LIBRARY_PATH}:${MCRJRE}/server ;
	LD_LIBRARY_PATH=${LD_LIBRARY_PATH}:${MCRJRE}/client ;
	LD_LIBRARY_PATH=${LD_LIBRARY_PATH}:${MCRJRE} ;  
  XAPPLRESDIR=${MCRROOT}/X11/app-defaults ;
  export LD_LIBRARY_PATH;
  export XAPPLRESDIR;
  echo LD_LIBRARY_PATH is ${LD_LIBRARY_PATH};
  shift 1
  args=
  while [ $# -gt 0 ]; do
      token=`echo "$1" | sed 's/ /\\\\ /g'`   # Add blackslash before each blank
      args="${args} ${token}" 
      shift
  done
  "${exe_dir}"/ShowFig $args
fi
exit
