# Supplementary material for: Diel leaf growth of soybean: a novel method to analyze two-dimensional leaf expansion in high temporal resolution based on a marker tracking approach (Martrack Leaf)
Source: Plant Methods. 2013 Jul 25;9:30. doi: 10.1186/1746-4811-9-30 (PMC3750653; doi:10.1186/1746-4811-9-30)
Supplement: Additional file 2 — Software package Martrack for Linux. [file 1746-4811-9-30-S2.zip › Martrack_Leaf0_1_Linux/ShowFig_readme.txt]

to run the program just type 

./run_ShowFig.sh <path of  MCR>

to the command line
