# Supplementary material for: Diel leaf growth of soybean: a novel method to analyze two-dimensional leaf expansion in high temporal resolution based on a marker tracking approach (Martrack Leaf)
Source: Plant Methods. 2013 Jul 25;9:30. doi: 10.1186/1746-4811-9-30 (PMC3750653; doi:10.1186/1746-4811-9-30)
Supplement: Additional file 3 — Software package Martrack for Mac. [file 1746-4811-9-30-S3.zip]

Archive with 29 entries (19 files):
- Martrack_Leaf0_1_Mac/Martrack Leaf Manual.pdf
- Martrack_Leaf0_1_Mac/Martrack_Leaf0_1.app/
- Martrack_Leaf0_1_Mac/Martrack_Leaf0_1.app/Contents/
- Martrack_Leaf0_1_Mac/Martrack_Leaf0_1.app/Contents/Info.plist
- Martrack_Leaf0_1_Mac/Martrack_Leaf0_1.app/Contents/MacOS/
- Martrack_Leaf0_1_Mac/Martrack_Leaf0_1.app/Contents/MacOS/applauncher
- Martrack_Leaf0_1_Mac/Martrack_Leaf0_1.app/Contents/MacOS/Martrack_Leaf0_1
- Martrack_Leaf0_1_Mac/Martrack_Leaf0_1.app/Contents/MacOS/prelaunch
- Martrack_Leaf0_1_Mac/Martrack_Leaf0_1.app/Contents/Resources/
- Martrack_Leaf0_1_Mac/Martrack_Leaf0_1.app/Contents/Resources/English.lproj/
- Martrack_Leaf0_1_Mac/Martrack_Leaf0_1.app/Contents/Resources/English.lproj/About.nib
- Martrack_Leaf0_1_Mac/Martrack_Leaf0_1.app/Contents/Resources/English.lproj/MainMenu.nib
- Martrack_Leaf0_1_Mac/Martrack_Leaf0_1.app/Contents/Resources/English.lproj/MWOpenAccessoryView.nib
- Martrack_Leaf0_1_Mac/Martrack_Leaf0_1.app/Contents/Resources/English.lproj/MWSaveAccessoryView.nib
- Martrack_Leaf0_1_Mac/Martrack_Leaf0_1.app/Contents/Resources/membrane.icns
- Martrack_Leaf0_1_Mac/showfigure.app/
- Martrack_Leaf0_1_Mac/showfigure.app/Contents/
- Martrack_Leaf0_1_Mac/showfigure.app/Contents/Info.plist
- Martrack_Leaf0_1_Mac/showfigure.app/Contents/MacOS/
- Martrack_Leaf0_1_Mac/showfigure.app/Contents/MacOS/applauncher
- Martrack_Leaf0_1_Mac/showfigure.app/Contents/MacOS/prelaunch
- Martrack_Leaf0_1_Mac/showfigure.app/Contents/MacOS/showfigure
- Martrack_Leaf0_1_Mac/showfigure.app/Contents/Resources/
- Martrack_Leaf0_1_Mac/showfigure.app/Contents/Resources/English.lproj/
- Martrack_Leaf0_1_Mac/showfigure.app/Contents/Resources/English.lproj/About.nib
- Martrack_Leaf0_1_Mac/showfigure.app/Contents/Resources/English.lproj/MainMenu.nib
- Martrack_Leaf0_1_Mac/showfigure.app/Contents/Resources/English.lproj/MWOpenAccessoryView.nib
- Martrack_Leaf0_1_Mac/showfigure.app/Contents/Resources/English.lproj/MWSaveAccessoryView.nib
- Martrack_Leaf0_1_Mac/showfigure.app/Contents/Resources/membrane.icns
