# Supplementary material for: Diel leaf growth of soybean: a novel method to analyze two-dimensional leaf expansion in high temporal resolution based on a marker tracking approach (Martrack Leaf)
Source: Plant Methods. 2013 Jul 25;9:30. doi: 10.1186/1746-4811-9-30 (PMC3750653; doi:10.1186/1746-4811-9-30)
Supplement: Additional file 3 — Software package Martrack for Mac. [file 1746-4811-9-30-S3.zip › Martrack_Leaf0_1_Mac/showfigure.app/Contents/Info.plist]

<?xml version="1.0" encoding="UTF-8"?>
<!DOCTYPE plist PUBLIC "-//Apple//DTD PLIST 1.0//EN" "http://www.apple.com/DTDs/PropertyList-1.0.dtd">
<plist version="1.0">
<dict>
	<key>CFBundleDevelopmentRegion</key>
	<string>English</string>
	<key>CFBundleExecutable</key>
	<string>prelaunch</string>
	<key>CFBundleIconFile</key>
	<string>membrane.icns</string>
	<key>CFBundleIdentifier</key>
	<string>showfigure</string>
	<key>CFBundleInfoDictionaryVersion</key>
	<string>6.0</string>
	<key>CFBundleName</key>
	<string>showfigure</string>
	<key>CFBundlePackageType</key>
	<string>APPL</string>
	<key>CFBundleSignature</key>
	<string>showfigure</string>
	<key>CFBundleVersion</key>
	<string>1</string>
	<key>CFBundleVersionString</key>
	<string>1.0</string>
	<key>CFResourcesFileMapped</key>
	<true/>
	<key>LSMinimumSystemVersion</key>
	<string>10.6.4</string>
	<key>NSMainNibFile</key>
	<string>MainMenu</string>
	<key>NSPrincipalClass</key>
	<string>NSApplication</string>
</dict>
</plist>
