# Supplementary material for: Diel leaf growth of soybean: a novel method to analyze two-dimensional leaf expansion in high temporal resolution based on a marker tracking approach (Martrack Leaf)
Source: Plant Methods. 2013 Jul 25;9:30. doi: 10.1186/1746-4811-9-30 (PMC3750653; doi:10.1186/1746-4811-9-30)
Supplement: Additional file 4 — Software package Martrack for Windows. [file 1746-4811-9-30-S4.zip]

Archive with 4 entries (4 files):
- Martrack_Leaf0_1_Windows/Martrack Leaf Manual.pdf
- Martrack_Leaf0_1_Windows/Martrack_Leaf0_1.exe
- Martrack_Leaf0_1_Windows/readme.txt
- Martrack_Leaf0_1_Windows/showfigure.exe
