# Supplementary material for: Diel leaf growth of soybean: a novel method to analyze two-dimensional leaf expansion in high temporal resolution based on a marker tracking approach (Martrack Leaf)
Source: Plant Methods. 2013 Jul 25;9:30. doi: 10.1186/1746-4811-9-30 (PMC3750653; doi:10.1186/1746-4811-9-30)
Supplement: Additional file 4 — Software package Martrack for Windows. [file 1746-4811-9-30-S4.zip › Martrack_Leaf0_1_Windows/readme.txt]

MATLAB Compiler

1. Prerequisites for Deployment 

. Verify the MATLAB Compiler Runtime (MCR) is installed and ensure you    
  have installed version 7.17 (R2012a).   

. If the MCR is not installed, do following:
  (1) enter
  
      >>mcrinstaller
      
      at MATLAB prompt. This MCR Installer command displays the 
      location of the MCR Installer.

  (2) run the MCR Installer.

Or download Windows 64bit version of MCR from the MathWorks website:

   http://www.mathworks.com/products/compiler/
   
   
For more information about the MCR and the MCR Installer, see 
“Working With the MCR” in the MATLAB Compiler User’s Guide.    


NOTE: You will need administrator rights to run MCRInstaller. 


2. Files to Deploy and Package

Files to package for Standalone 
================================
-Martrack_Leaf0_1.exe
-MCRInstaller.exe 
   -include when building component by clicking "Add MCR" link 
    in deploytool
-This readme file 

3. Definitions

For information on deployment terminology, go to 
http://www.mathworks.com/help. Select your product and see 
the Glossary in the User’s Guide.
